# Supplementary material for: Changes in prey selection and fitness of non-native Erythroculter erythropterus following estuarine restoration in the Nakdong River, South Korea
Source: PLoS One. 2025 Sep 24;20(9):e0328372. doi: 10.1371/journal.pone.0328372 (PMC12459770; doi:10.1371/journal.pone.0328372)
Supplement: S1 File — S1 Table. Specific information of opening experiments conducted. S2 Table. Salinity (psu) distribution at the time of the maximum seawater inflow in the NRE. S3 Table. Fish assemblage in the NRE (2018 ~ 2022). ▲, exotic species; #, introduced species; ※ endemic species. S4 Table. Identified taxa in the stomach contents of Erythroculter erythropterus before (n = 12) and after (n = 12) the opening of the NRE. (ZIP) [file pone.0328372.s005.zip]

Archive with 4 entries (4 files):
- S4_Table.xlsx
- S1_Table.xlsx
- S2_Table.xlsx
- S3_Table.xlsx
