# Supplementary material for: Changes in prey selection and fitness of non-native Erythroculter erythropterus following estuarine restoration in the Nakdong River, South Korea
Source: PLoS One. 2025 Sep 24;20(9):e0328372. doi: 10.1371/journal.pone.0328372 (PMC12459770; doi:10.1371/journal.pone.0328372)
Supplement: S1 File — S1 Table. Specific information of opening experiments conducted. S2 Table. Salinity (psu) distribution at the time of the maximum seawater inflow in the NRE. S3 Table. Fish assemblage in the NRE (2018 ~ 2022). ▲, exotic species; #, introduced species; ※ endemic species. S4 Table. Identified taxa in the stomach contents of Erythroculter erythropterus before (n = 12) and after (n = 12) the opening of the NRE. (ZIP) [file pone.0328372.s005.zip › S4_Table.xlsx]

## Sheet: Sheet1
Table S4. Identified taxa in the stomach contents of Erythroculter erythropterus before (n = 12) and after (n = 12) the opening of the NRE
Identified taxa	Before	After	Identity (%)	Query (%)	Genbank	Group
					accession
Keratella serrulata	19		97.6	95	MT840106.1	etc.
Theodoxus fluviatilis	7	1	97.5	89	AF120515.1	etc.
Nuclearia simplex	9		100	100	KY454455.1	etc.
Adineta vaga	28		97.1	97	CP075496.1	etc.
Unionicola foili	454		94.3	89	JN018306.1	etc.
Myzocytiopsis humicola		10	97.1	100	KT257375.1	etc.
Oedogonium dentireticulatum	408		97.6	95	MZ322843.1	etc.
Colpoda sp	51	4	99.4	100	MK801290.1	etc.
Megaceros flagellaris		31	85	100	AY877382.1	etc.
Gordius paranensis	7		96.7	100	KY172742.1	etc.
Euglena agilis	6		100	96	KU941987.1	etc.
uncultured Pezizomycotina	18	1	100	100	AY605224.1	etc.
uncultured eukaryote	635	44	100	100	KT346253.1	etc.
Ochromonas danica	56		93.2	100	M32704.1	etc.
Salix cinerea	152		100	97	MT808328.1	etc.
uncultured Cladosporium	9	6	99.4	100	JN397369.1	etc.
Ephemera sp	6		98.9	100	X89489.1	etc.
Notohymena gangwonensis	62		100	100	MK482065.1	etc.
Odocoileus virginianus	125	20	99.4	100	EU823286.1	Fish
Hemibarbus labeo	223498	251523	97.8	100	MH843153.1	Fish
Micropterus salmoides	438	152	99.4	100	XR_005442074.1	Fish
Culter alburnus	713	758	99.3	86	AB860216.1	Fish
Xiphias gladius	12	7	98.9	100	OQ349752.1	Fish
Sclerotium hydrophilum	200	31	99.4	100	KC354147.1	Fungi
Lagenidium sp	19		98.3	100	KT257370.1	Fungi
Alternaria sp	14		99.4	97	LC440629.1	Fungi
uncultured fungus	8		99.4	100	KF800688.1	Fungi
Acrodontium crateriforme	64	2	100	97	GU214682.1	Fungi
uncultured Chytridiomycota		4	91	96	JX869375.1	Fungi
Phoma sp	54	1	99.4	100	ON479832.1	Fungi
Heterolobosea sp	9		98.7	100	DQ388520.1	Amoeba
Vahlkampfia sp	41		98.4	79	MT739329.1	Amoeba
Discostella nipponica	6646	34	100	100	AB831889.1	phytoplankton
Chlorophyceae sp	389	9	100	100	JF834168.1	phytoplankton
Lobomonas francei	37		100	100	LT853996.1	phytoplankton
Tetracystis tetraspora	64		96.6	100	KM020024.1	phytoplankton
uncultured stramenopile	120		98.9	100	EU143923.1	phytoplankton
Dinophysis acuminata	31		94.8	100	MK860892.1	phytoplankton
Eustigmatophyceae sp	142		96.5	100	KF757253.1	phytoplankton
Nitzschia palea	323	1	98.9	100	KU948218.1	phytoplankton
Nitzschia fonticola	296		98.8	94	MN696692.1	phytoplankton
Lecane inermis	118	4177	99.4	100	KY859765.1	Zooplankton
Daphnia pulicaria		87	97.6	100	XR_006919922.1	Zooplankton
Daphnia pulex	2	7092	98.6	100	AF014011.1	Zooplankton
Brassica rapa	8		100	100	XR_008942278.1	Magnoliophyta
Symphoricarpos occidentalis	212	22	98.3	100	MT610964.1	Magnoliophyta
Withania somnifera	20	14	99.4	100	MN493963.1	Magnoliophyta
Potamogeton praelongus	10		99.4	100	MT796501.1	Magnoliophyta
Salvinia natans	99		97.8	100	X90413.1	Magnoliophyta
Phyllospadix iwatensis	385		96.1	100	HQ660595.1	Magnoliophyta
Fallopia multiflora	10	674	100	100	EF153706.1	Magnoliophyta
Desmodesmus communis	1	28	100	100	MK975483.1	Magnoliophyta
Eudendrium caraiuru		6	86.7	100	KT722395.1	Cnidaria
uncultured marine eukaryote	52		100	100	KC771178.1	Cnidaria
uncultured marine eukaryote	9		96.5	100	KC771197.1	Cnidaria
Steginoporella truncata	82	10	100	100	FJ009098.1	Cnidaria
Corbicula fluminea	35	5	98.9	100	KT220186.1	Cnidaria
Total reads of OTUs	236213	264754
Total number of OTUs	52	29
