# Supplementary material for: Changes in prey selection and fitness of non-native Erythroculter erythropterus following estuarine restoration in the Nakdong River, South Korea
Source: PLoS One. 2025 Sep 24;20(9):e0328372. doi: 10.1371/journal.pone.0328372 (PMC12459770; doi:10.1371/journal.pone.0328372)
Supplement: S1 File — S1 Table. Specific information of opening experiments conducted. S2 Table. Salinity (psu) distribution at the time of the maximum seawater inflow in the NRE. S3 Table. Fish assemblage in the NRE (2018 ~ 2022). ▲, exotic species; #, introduced species; ※ endemic species. S4 Table. Identified taxa in the stomach contents of Erythroculter erythropterus before (n = 12) and after (n = 12) the opening of the NRE. (ZIP) [file pone.0328372.s005.zip › S1_Table.xlsx]

## Sheet: Sheet1
Table S1. Specific information of opening experiments conducted.
Number of Experiment	Starting date	Experiment duration		Total amount of seawater intruded
				ton		Percentage (%)
1st	6th of June, 2019	38minutes		640000		3
2nd	17th of September, 2019	58minutes		1010000		4.8
Total of 2019		96minutes		1650000		7.8
3rd	4th of June, 2020	28days		9300000		44
Total of 2020		28days		9300000		44
4th	26th of April, 2021	25days		1790000		8.5
5th	22th of June, 2021	28days		2070000		9.8
6th	20th of August, 2021	32days		3680000		17.4
7th	19th of October, 2021	25days		970000		4.6
Total of 2021		110days		8510000		40.3
8th	17th of February, 2022	2days		41620		0.2
9th	18th of April, 2022	2days		127002		0.6
10th	30th of April, 2022	3days		55205		0.3
11th	16th of May, 2022	2days		105810		0.5
12th	30th of May, 2022	4days		210732		1
13th	29th of August, 2022	4days		128238		0.6
14th	12th of September, 2022	3days		220896		1
15th	26th of September, 2022	5days		335334		1.6
16th	6th of October, 2022	6days		434802		2.1
Total of 2022		31days		1659639		7.9
