# Supplementary material for: Changes in prey selection and fitness of non-native Erythroculter erythropterus following estuarine restoration in the Nakdong River, South Korea
Source: PLoS One. 2025 Sep 24;20(9):e0328372. doi: 10.1371/journal.pone.0328372 (PMC12459770; doi:10.1371/journal.pone.0328372)
Supplement: S1 File — S1 Table. Specific information of opening experiments conducted. S2 Table. Salinity (psu) distribution at the time of the maximum seawater inflow in the NRE. S3 Table. Fish assemblage in the NRE (2018 ~ 2022). ▲, exotic species; #, introduced species; ※ endemic species. S4 Table. Identified taxa in the stomach contents of Erythroculter erythropterus before (n = 12) and after (n = 12) the opening of the NRE. (ZIP) [file pone.0328372.s005.zip › S2_Table.xlsx]

## Sheet: Sheet1
Table S2. Salinity (psu) distribution at the time of the maximum seawater inflow in the NRE.
Depth (m)	1	0.23	0.24	0.25	0.24	0.21	0.26	0.2	0.22	0.23	0.18	0.16	0.16	0.16	0.16	0.16	0.16
	2	0.23	0.25	0.27	0.27	0.26	0.3	0.21	0.23	0.23	0.19	0.16	0.16	0.16	0.16	0.16	0.16
	3	0.23	0.26	0.29	0.28	0.29	0.4	0.22	0.23	0.23	0.19	0.18	0.16	0.16	0.16	0.16	0.16
	4	0.25	0.27	0.29	0.29	0.34	0.43	0.23	0.23	0.32	0.2	0.18	0.16	0.16	0.16	0.16	0.16
	5	0.26	0.28	0.3	0.31	0.37	0.45	0.57	0.22	0.35	0.24	0.18	0.16	0.16	0.16	0.16	0.16
	6	0.27	0.46	0.37	0.41	0.6	0.55	0.59	0.22	0.39	0.27	0.18	0.16	0.16	0.16	0.16	0.16
	7	0.47	0.77	0.41	1.25	1.59	4.66	0.83	0.23	0.5	0.45	0.19	0.16	0.16	0.16	0.16	0.16
	8	7.14	2.02	0.49	1.48	7.22	10.65	10.26	11.8	0.96	0.66	0.36	0.16	0.16	0.16	0.16	0.16
	9	7.74	9.25	2.26	5.02	11	11.95	11.67	12.09	5.7	2.7	0.61	0.16	0.16	0.16	0.16	0.16
	10			10.26	11.39	11.97	12.1	11.82	12.33		5.31	0.89	0.16	0.18		0.16	0.16
	11				9.47	12.01		12.06	12.37		6.16	1.63	0.16			0.16	0.16
	12							12.13	12.37		7.37	3.17	0.16			0.16
	13							12.2	12.38		7.68	3.67	0.16
	14							12.3	12.37		7.89	13	0.16
	15							12.33	12.36
	16							12.42
	17							12.42
	18							12.46
		1	2	3	4	5	6	7	8	9	10	11	12	12.1	13	14	15
		Distance from the NRE (km)
