# Supplementary material for: Changes in prey selection and fitness of non-native Erythroculter erythropterus following estuarine restoration in the Nakdong River, South Korea
Source: PLoS One. 2025 Sep 24;20(9):e0328372. doi: 10.1371/journal.pone.0328372 (PMC12459770; doi:10.1371/journal.pone.0328372)
Supplement: S1 File — S1 Table. Specific information of opening experiments conducted. S2 Table. Salinity (psu) distribution at the time of the maximum seawater inflow in the NRE. S3 Table. Fish assemblage in the NRE (2018 ~ 2022). ▲, exotic species; #, introduced species; ※ endemic species. S4 Table. Identified taxa in the stomach contents of Erythroculter erythropterus before (n = 12) and after (n = 12) the opening of the NRE. (ZIP) [file pone.0328372.s005.zip › S3_Table.xlsx]

## Sheet: Sheet1
Table S3. Fish assemblage in the NRE (2018~2022) ▲, exotic species; #, introduced species; ※ endemic species
Family	Species	Before NRE opening					Before Total	After NRE opening					After Total	Total
		2018-	2018-	2019-	2019-	2020-		2020-	2020-	2021-	2021-	2022-
		05-28	06-25	05-22	06-20	05-20		06-04	06-11	05-08	06-22	06-25
Anguillidae	Anguilla japonica							1	1				2	2
Cyprinidae	Cyprinus carpio			1	1		2	1	1				2	4
	Carassius auratus	1		4			5	2	3		2		7	12
	▲Carassius cuvieri				1		1		3				3	4
	Acanthorhodeus macropterus	1					1							1
	Hemibarbus labeo	1	3	16	15	1	36			1	1		2	38
	Hemibarbus longirostris			3			3							3
	#Opsariichthys uncirostris amurensis	1	13	1	1		16							16
	#Erythroculter erythropterus	180	846	1339	805	186	3356	32	112	8	248	15	415	3771
	※Hemiculter eigenmanni			2	13		15			4	1		5	20
	#Pseudobagrus fulvidraco	3	3	1	20		27	7					7	34
Siluridae	Silurus asotus					1	1	1	1				2	3
Mugilidae	Mugil cephalus		1				1				1		1	2
Moronidae	Lateolabrax maculatus	7	1				8			1	1		2	10
	Lateolabrax japonicus	3	9				12							12
Centrarchidae	▲Lepomis macrochirus	3	6	10	82	11	112	2	22	7	8	4	43	155
	▲Micropterus salmoides													1
Total number of species		9	8	9	8	4	15	8	7	5	7	2	12	17
Total number of individuals		200	882	1377	938	199	3596	47	143	21	262	19	491	4088
